# Supplementary material for: Epidemiological and molecular characteristics of emergent dengue virus in Yunnan Province near the China-Myanmar-Laos border, 2013–2015
Source: BMC Infect Dis. 2017 May 8;17:331. doi: 10.1186/s12879-017-2401-1 (PMC5422898; doi:10.1186/s12879-017-2401-1)
Supplement: Supplementary file 1 — Dengue fever cases 2013–2015 in YunnanR3. (XLSX 11 kb) [file 12879_2017_2401_MOESM1_ESM.xlsx]

## Sheet: Sheet1
Age distribution of dengue fever cases in Ruili City
		Age Group	2013	2014	2015
		0-	4	8	8
		5-	11	19	27
		10-	5	26	42
		15-	20	22	47
		20-	56	80	204
		30-	63	49	124
		40-	43	55	130
		50-	19	26	66
		60-	10	6	35
		70-	0	0	23
		≥80.	1	1	4
	Age distribution of dengue fever cases in Jinghong City
		Age Group	2013	2015
		0-	13	3
		5-	29	17
		10-	48	24
		15-	95	65
		20-	288	250
		30-	249	249
		40-	245	227
		50-	149	158
		60-	81	88
		70-	62	42
		≥80.	10	9
Monthly distribution of dengue fever cases in Ruili City 2013-2015
		Monthly	Imported cases	Indigenous cases
		May	0	0
		Jun	10	7
		Jul	18	16
		Aug	60	94
		Sep	177	254
		Oct	256	205
		Nov	108	17
		Dec	13	0
Monthly distribution of dengue fever cases in Jinghong City
		Monthly	2013	2015
		May	0	0
		Jun	0	0
		Jul	0	2
		Aug	477	8
		Sep	602	165
		Oct	158	628
		Nov	32	248
		Dec	0	3
Monthly distribution of dengue fever cases in GENGMA City 2015
		Monthly	Imported cases	Indigenous cases
		Jun	0	0
		Jul	32	38
		Aug	16	37
		Sep	20	14
		Oct	32	11
		Nov	11	0
		Dec	0	0
